# Supplementary material for: Real-time path planning for autonomous vehicle off-road driving
Source: PeerJ Comput Sci. 2024 Jul 24;10:e2209. doi: 10.7717/peerj-cs.2209 (PMC11323055; doi:10.7717/peerj-cs.2209)
Supplement: Supplemental Information 1 [file peerj-cs-10-2209-s001.zip]

Archive with 5 entries (5 files):
- augmentation.py
- evaluacionPathPlamning.m
- lidar2camPython.py
- train.py
- vis.py
