# Supplementary material for: Real-time path planning for autonomous vehicle off-road driving
Source: PeerJ Comput Sci. 2024 Jul 24;10:e2209. doi: 10.7717/peerj-cs.2209 (PMC11323055; doi:10.7717/peerj-cs.2209)
Supplement: Supplemental Information 1 [file peerj-cs-10-2209-s001.zip › augmentation.py]

# -*- coding: utf-8 -*-
"""
Created on Sun Oct 17 21:48:53 2021

@author: Ethery
"""

import imageio
import imgaug.augmenters as iaa
from imgaug.augmentables.segmaps import SegmentationMapsOnImage
import random
import glob
import os

#Random numbers to partition dataset
randomlist = random.sample(range(0, 6234), 6234)
newOrderPNG = [None] * 6234
newOrderJPG = [None] * 6234
for i in range (0,6234):
    newOrderPNG[i] = 'E:\\Rellis-3D\\DeepLab_data_format\\png_masks\\image_' + str(randomlist[i]) + '.png'
    newOrderJPG[i] = 'E:\\Rellis-3D\\DeepLab_data_format\\rgb_images\\image_' + str(randomlist[i]) + '.jpg'

trainListPNG = newOrderPNG[0:4364]
testListPNG = newOrderPNG[4364:6235]

trainListJPG = newOrderJPG[0:4364]
testListJPG = newOrderJPG[4364:6235]
###############
#New set with original order for train, test and val
rgbImages = glob.glob('E:/Rellis-3D/DeepLab/images/*.jpg')
pngMasks = glob.glob('E:/Rellis-3D/DeepLab/masks/*.png')

for i in range (2000,3000):
    image = imageio.imread(rgbImages[i])
    segmap = imageio.imread(pngMasks[i])
    segmap = SegmentationMapsOnImage(segmap, shape=image.shape)
    images_aug, segmaps_aug = seq(image=image, segmentation_maps=segmap)
    arr_new = segmaps_aug.get_arr()
    imageio.imwrite("image_" + str(int(i)) + ".jpg", images_aug)
    imageio.imwrite("image_" + str(int(i)) + ".png", arr_new)
    print("image  " + str(int(i)) + " procesed")

############################
#set 1
seq = iaa.Sequential([
    iaa.GaussianBlur(sigma=(0.0, 3.0)),
    iaa.PerspectiveTransform(scale=(0.01, 0.15)),
    iaa.Fliplr(0.5),
], random_order=True)

for i in range (0,1000):
    image = imageio.imread(str(trainListJPG[i]))
    segmap = imageio.imread(str(trainListPNG[i]))
    segmap = SegmentationMapsOnImage(segmap, shape=image.shape)
    images_aug, segmaps_aug = seq(image=image, segmentation_maps=segmap)
    arr_new = segmaps_aug.get_arr()
    imageio.imwrite("image_" + str(int(i+6234)) + ".jpg", images_aug)
    imageio.imwrite("image_" + str(int(i+6234)) + ".png", arr_new)
    print("image  " + str(int(i)) + " procesed")
    # a = i+6234


#set 2
seq = iaa.Sequential([
    iaa.Rain(drop_size=(0.10, 0.20)),
    iaa.Fliplr(0.5),
], random_order=True)

for i in range (1000,2000):
    image = imageio.imread(str(trainListJPG[i]))
    segmap = imageio.imread(str(trainListPNG[i]))
    segmap = SegmentationMapsOnImage(segmap, shape=image.shape)
    images_aug, segmaps_aug = seq(image=image, segmentation_maps=segmap)
    arr_new = segmaps_aug.get_arr()
    imageio.imwrite("image_" + str(int(i+6234)) + ".jpg", images_aug)
    imageio.imwrite("image_" + str(int(i+6234)) + ".png", arr_new)
    print("image  " + str(int(i)) + " procesed")
    # a = i+6234

#set 3
aug = iaa.CoarseDropout(0.05, size_percent=0.15, per_channel=1)
for i in range (2000,3000):
    # image = imageio.imread(str(trainListJPG[i]))
    # segmap = imageio.imread(str(trainListPNG[i]))
    # segmap = SegmentationMapsOnImage(segmap, shape=image.shape)
    # images_aug, segmaps_aug = aug(image=image, segmentation_maps=segmap)
    # arr_new = segmaps_aug.get_arr()
    # imageio.imwrite("image_" + str(int(i+6234)) + ".jpg", images_aug)
    # imageio.imwrite("image_" + str(int(i+6234)) + ".png", arr_new)
    # print("image  " + str(int(i)) + " procesed")
    a = i+6234
