# Supplementary material for: Real-time path planning for autonomous vehicle off-road driving
Source: PeerJ Comput Sci. 2024 Jul 24;10:e2209. doi: 10.7717/peerj-cs.2209 (PMC11323055; doi:10.7717/peerj-cs.2209)
Supplement: Supplemental Information 1 [file peerj-cs-10-2209-s001.zip › evaluacionPathPlamning.m]

clc; clear all; close all;
%%
timeRRT = zeros(100,25);
timeAstar = zeros(100,25);
statesRRT = zeros(100,25);
statesAstar = zeros(100,25);
distRRT = zeros(100,25);
distAstar = zeros(100,25);
%%
files = dir('E:\Rellis-3D\DeepLab\grids\train');
k = 1549;
filename = files(k).name;
M1 = csvread(filename);
grid = binaryOccupancyMap(M1);
figure();
show(grid)
occGrid = grid;
a1 = 200; a2 = 1; b1 = 1207; b2 = 558;
%% RRT
%        a    b
start = [a1, a2, -pi];
goal = [b1, b2, 0];
% Visualize
% figure();
% show(grid)
hold on
plot(start(1), start(2), 'ro')
plot(goal(1), goal(2), 'mo')
hold off
%%
for i = 1:3
    i
    %i=1
    %
    tic
    bounds = [occGrid.XWorldLimits; occGrid.YWorldLimits; [-pi pi]];
    ss = stateSpaceDubins(bounds);
    ss.MinTurningRadius = 0.4;
    %
    stateValidator = validatorOccupancyMap(ss);
    stateValidator.Map = occGrid;
    stateValidator.ValidationDistance = 0.05;
    %
    planner = plannerRRT(ss, stateValidator);
    planner.MaxConnectionDistance = 10.0;
    planner.MaxIterations = 30000;
    %
    planner.GoalReachedFcn = @exampleHelperCheckIfGoal;
    %
    [pthObjRRT, solnInfoRRT] = plan(planner, start, goal);
    timeRRT(i,1)= toc;
    %statesRRT(i,1) = pthObjRRT.NumStates;
    distRRT(i,1) = pathLength(pthObjRRT);
    %statesRRT(i).nombre = pthObjRRT.States;
end
%% A*
%       1200-b a
start = [1200-a2 a1];
goal = [1200-b2 b1];
for i = 1:100
    i
    %i=1
    tic
    planner = plannerAStarGrid(grid);
    [pthObjAstar, solnInfoAstar] = plan(planner,start,goal);
%     figure();
%     show(planner)
    timeAstar(i,1)= toc;
    distAstar(i,1) = solnInfoAstar.PathCost;
end
%%
meanTimeRRT=mean(timeRRT);
meanDistRRT=mean(distRRT);
meanTimeAstar=mean(timeAstar);
meanDistAstar=mean(distAstar);
%%
meanTimeRRT=mean(mean(timeRRT));
meanDistRRT=mean(mean(distRRT));
meanTimeAstar=mean(mean(timeAstar));
meanDistAstar=mean(mean(distAstar));
%%
diferencia = meanDistRRT - meanDistAstar;
