# Supplementary material for: Real-time path planning for autonomous vehicle off-road driving
Source: PeerJ Comput Sci. 2024 Jul 24;10:e2209. doi: 10.7717/peerj-cs.2209 (PMC11323055; doi:10.7717/peerj-cs.2209)
Supplement: Supplemental Information 1 [file peerj-cs-10-2209-s001.zip › lidar2camPython.py]

from IPython.display import Image
import numpy as np
import cv2
import matplotlib.pyplot as plt
from scipy.spatial.transform import Rotation
import matplotlib.image as mpimg
import yaml
#%matplotlib inline

def load_from_bin(bin_path):
    #bin_path = './00000/os1_cloud_node_kitti_bin/000000.bin'
    obj = np.fromfile(bin_path, dtype=np.float32).reshape(-1, 4)
    # ignore reflectivity info
    return obj[:,:3]


def print_projection_plt(points, color, image):
    hsv_image = cv2.cvtColor(image, cv2.COLOR_BGR2HSV)

    for i in range(points.shape[1]):
        cv2.circle(hsv_image, (np.int32(points[0][i]),np.int32(points[1][i])),2, (int(color[i]),255,255),-1)

    return cv2.cvtColor(hsv_image, cv2.COLOR_HSV2RGB)


def depth_color(val, min_d=0, max_d=120):
    #val = dist
    np.clip(val, 0, max_d, out=val)
    return (((val - min_d) / (max_d - min_d)) * 120).astype(np.uint8)

def points_filter(points,img_width,img_height,P,RT):
    ctl = RT
    ctl = np.array(ctl)
    fov_x = 2*np.arctan2(img_width, 2*P[0,0])*180/3.1415926+10 #field of view en x y fram radians to degrees
    fov_y = 2*np.arctan2(img_height, 2*P[1,1])*180/3.1415926+10
    R= np.eye(4)
    p_l = np.ones((points.shape[0],points.shape[1]+1))
    p_l[:,:3] = points
    p_c = np.matmul(ctl,p_l.T) #rotation matrix multiplied by points
    p_c = p_c.T
    x = p_c[:,0]
    y = p_c[:,1]
    z = p_c[:,2]
    dist = np.sqrt(x ** 2 + y ** 2 + z ** 2)
    xangle = np.arctan2(x, z)*180/np.pi; #angle on x axis
    yangle = np.arctan2(y, z)*180/np.pi;
    flag2 = (xangle > -fov_x/2) & (xangle < fov_x/2) # Verifies if points is in field of view on x axis
    flag3 = (yangle > -fov_y/2) & (yangle < fov_y/2) # Verifies if points is in field of view on y axis
    #Points insode field of view on both axis
    res = p_l[flag2&flag3,:3] # variable that saves the positition of the poins inside fov
    res = np.array(res)
    pos = [None]*res.shape[0]
    index = 0
    for i in range(p_l.shape[0]):
        if flag2[i] and flag3[i]:
            pos[index] = i
            index = index + 1
    x = res[:, 0]
    y = res[:, 1]
    z = res[:, 2]
    dist = np.sqrt(x ** 2 + y ** 2 + z ** 2)
    color = depth_color(dist, 0, 70)
    return res,color,pos

def get_cam_mtx(filepath):
    data = np.loadtxt(filepath)
    P = np.zeros((3,3))
    P[0,0] = data[0]
    P[1,1] = data[1]
    P[2,2] = 1
    P[0,2] = data[2]
    P[1,2] = data[3]
    return P

def get_lidar2cam_mtx(filepath):
    #filepath = './00000/transforms.yaml'
    with open(filepath,'r') as f:
        data = yaml.load(f,Loader= yaml.Loader)
    q = data['os1_cloud_node-pylon_camera_node']['q']
    q = np.array([q['x'],q['y'],q['z'],q['w']])
    t = data['os1_cloud_node-pylon_camera_node']['t']
    t = np.array([t['x'],t['y'],t['z']]) # translation vestor
    R_vc = Rotation.from_quat(q)
    R_vc = R_vc.as_matrix() #rotation matxix 3x3

    RT = np.eye(4,4)
    RT[:3,:3] = R_vc
    RT[:3,-1] = t
    RT = np.linalg.inv(RT)
    return RT

#E:\Rellis-3D\00001\pylon_camera_node
image = cv2.imread('./00000/pylon_camera_node/frame000000-1581624652_750.jpg')
#E:\Rellis-3D\00001\os1_cloud_node_kitti_bin
points = load_from_bin('./00000/os1_cloud_node_kitti_bin/000000.bin')
img_height, img_width, channels = image.shape
distCoeff = np.array([-0.134313,-0.025905,0.002181,0.00084,0])
distCoeff = distCoeff.reshape((5,1))
#E:\Rellis-3D\00001
P = get_cam_mtx('./00000/camera_info.txt') #intrinsic parameters
print(P)

filepath = './00000/transforms.yaml'
RT = get_lidar2cam_mtx('./00000/transforms.yaml') #rotation matrix, extrinsic parameters
R_vc = RT[:3,:3] #rotation matrix
T_vc = RT[:3,3] #translation vector
T_vc = T_vc.reshape(3, 1)
rvec,_ = cv2.Rodrigues(R_vc) #from rotation matrix to rotation vector
tvec = T_vc
#xyz_v stores 3d points in camera coordinates within the fov
#c_ value for color
xyz_v, c_, points_index = points_filter(points,img_width,img_height,P,RT)

imgpoints, _ = cv2.projectPoints(xyz_v[:,:],rvec, tvec, P, distCoeff)
imgpoints = np.squeeze(imgpoints,1)
imgpoints = imgpoints.T
res = print_projection_plt(points=imgpoints, color=c_, image=image)

plt.subplots(1,1, figsize = (20,20) )
plt.title("Velodyne points to camera image Result")
plt.imshow(res)

grid_data = np.zeros([len(points_index),6])
for i in range(len(points_index)):
    grid_data[i,0] = points_index[i]
    grid_data[i,1] = points[int(points_index[i]),0]
    grid_data[i,2] = points[int(points_index[i]),1]
    grid_data[i,3] = points[int(points_index[i]),2]
    grid_data[i,4] = imgpoints[i,0]
    grid_data[i,5] = imgpoints[i,1]

np.savetxt('pointsMatrix.csv', grid_data, delimiter=',')

flag1 = np.zeros((len(points_index),),dtype=bool)
flag2 = np.zeros((len(points_index),),dtype=bool)
for i in range(len(points_index)):
    if (grid_data[i,4] >= 0) and (grid_data[i,4] <= 1920):
        flag1[i] = True
    if (grid_data[i,5] >= 0) and (grid_data[i,5] < 1200):
        flag2[i] = True

res1 = grid_data[flag1&flag2,:6]
res1 = np.array(res1)

z_values = np.zeros((1200,1920),dtype=np.float64)
for i in range(len(res1)):
    x = int(res1[i,4])
    y = int(res1[i,5])
    z_values[y,x] = res1[i,3]

np.savetxt('z_values.csv', z_values, delimiter=',')
